# Supplementary material for: 68Ga-FAPI PET imaging monitors response to combined TGF-βR inhibition and immunotherapy in metastatic colorectal cancer
Source: J Clin Invest. 2024 Jan 4;134(4):e170490. doi: 10.1172/JCI170490 (PMC10866654; doi:10.1172/JCI170490)
Supplement: Supporting data values [file jci-134-170490-s015.xlsx]

## Sheet: Figure 1A
Figure 1A
	FDG-FAPI+	16
	FDG+FAPI-	6
	FDG+FAPI+	109

## Sheet: Figure 1C
Figure 1C
	FDG	FAPI
	3.92857	4.69565
	1.5	2
	3.78947	4.07143
	1.30435	2.81818
	0.964286	3.33333
	0.875	2.75
	1.84615	11
	1	1.125
	3	7.33333
	1.27273	3.66667
	0.92	3.375
	2.28571	9.8
	1.08	3.11111
	3	2.82609
	2.16667	9
	4.52174	7.5
	1.64	4.28571
	1.04167	1.44444
	1.85	15.4286
	1.63636	4.7
	1.46154	4.625

## Sheet: Figure1D
Figure 1D
	FDG	FAPI
	1.20833	3
	1.05263	1
	2	1.34615
	1.61111	2.77273
	1.88889	3.28571
	9.78571	13.6154
	7	5.21429
	0.166667	1.47368
	1.52941	12.25
	3.73684	5
	4	3.27778
	4.03571	1.73529
	1.04762	1.45454
	0.214286	1.66667
	1.5	2.92308
	1.54546	4.09091
	1.18518	1.57895
	5.19048	5.14286
	3.27273	3.7
	1.8125	5.6
	2.92857	3.625
	2.16667	5.82353
	2.33333	2.2
	5.25	6.57143
	1	2.58333
	2.82609	6.8125
	1.95454	4.73333
	1.33333	2.9375
	1.04546	2.47368
	1.4	3.8125
	0.9375	5.92308
	3.15385	4
	1.95454	2.88889
	2.73333	4.8
	0.6875	2.25
	3	3.25
	1.5625	2.4375
	3.0625	4.92308
	1.27273	1.64706
	0.47619	3.3
	3.36842	3.57895
	0.809524	4.06667
	1.66667	1.28125
	1.86667	2.83333
	3.92857	2.88889
	2.875	5.25
	1.375	3.44444
	0.869565	2.6
	2.91304	2.83333
	3.85714	3.64286
	1.3	4.07143
	2.22222	4.28571
	3.05556	3.23077
	3.31579	3.6
	2.0625	5.25
	2.875	4.83333
	7.61111	8.23077
	1.15789	2
	0.555556	1.41176
	2.88462	9.1
	1.44444	9.54546
	1.40909	3.90909
	0.842105	2.46667
	0.47619	5.18182
	0.454545	3.36364
	1.5	1.92308
	2.38095	2.52941
	2.54546	2.5
	0.692308	3.36364
	2.57895	0.5
	2.8	2.43478
	2.38889	3.63158
	1	2.9375
	2.36842	7
	2	3.07692
	2	5.16667
	3	5.7
	3.90909	9.22222
	1.125	4.09091
	7	6.875
	5.23529	6.29412
	0.666667	2.07692
	3.75	3.07143
	1.5	3.5
	5.6	6.07692
	6.41667	6.16667
	2.68421	2.6
	2.42105	5.5
	0.944444	5.41176
	4.63158	6
	0.692308	3.58824
	1.66667	5.36364
	1.13333	2
	4.33333	7.63636
	3.22222	4.18182
	0.291667	2.15385
	5.15789	3.64706
	3.23529	2.28571

## Sheet: Figure 2B
Figure 2B
	FDG+FAPI-	FDG-FAPI+	FDG+FAP+
	0.209803	0.798981	0.712572
	0.183166	0.808916	0.857588
	0.161862	0.6575	0.663641
		0.779252	0.635374
			0.676896
			0.611372
			0.536638

## Sheet: Figure 2C
Figure 2C
	FDG+FAPI-	FDG-FAPI+	FDG+FAP+
	0.476088	0.292993	0.26706
	0.515499	0.267801	0.098064
	0.53241	0.085165	0.125588
		0.200592	0.118942
			0.103549
			0.175997
			0.115145

## Sheet: Figure 2D
Figure 2D
	FDG+FAPI-	FDG-FAPI+	FDG+FAP+
	0.521723	0.357002	0.361887
	0.555785	0.326499	0.181575
	0.460685	0.379233	0.151316
		0.311709	0.39327
			0.247432
			0.276263
			0.137964

## Sheet: Figure 2E
Figure 2E
	FAP-α	SUVmax
	0.209803	1.6
	0.183166	1.8
	0.161862	1.2
	0.798981	3.1
	0.808916	4.6
	0.8575	8.2
	0.879252	4.7
	0.712572	10.8
	0.857588	11.8
	0.663641	7.1
	0.635374	5.8
	0.676896	7.1
	0.611372	6.8
	0.536638	5.6

## Sheet: Figure 2F
Figure 2F
	CD8	SUVmax
	0.476088	1.6
	0.515499	1.8
	0.53241	1.2
	0.292993	3.1
	0.267801	4.6
	0.085165	8.2
	0.200592	4.7
	0.26706	10.8
	0.098064	11.8
	0.125588	7.1
	0.118942	5.8
	0.103549	7.1
	0.175997	6.8
	0.115145	5.6

## Sheet: Figure 2G
Figure 2G
	CD4	SUVmax
	0.521723	1.6
	0.555785	1.8
	0.460685	1.2
	0.357002	3.1
	0.326499	4.6
	0.379233	8.2
	0.311709	4.7
	0.361887	10.8
	0.181575	11.8
	0.151316	7.1
	0.119327	5.8
	0.247432	7.1
	0.276263	6.8
	0.137964	5.6

## Sheet: Figure 2H
Figure 2H
	CD8	SUVmax
	0.476088	1.6
	0.515499	4.2
	0.53241	3.7
	0.292993	1.1
	0.267801	1
	0.085165	1.1
	0.200592	1.6
	0.26706	11
	0.098064	7.1
	0.125588	4.3
	0.118942	6.7
	0.103549	4.3
	0.175997	6.4
	0.115145	4.1

[truncated: 47 more sheets: Figure 2I, Figure 4C, Figure 4D, Figure 4E, Figure 4F, Figure 4G, Figure 4I, Figure 4K, Figure 5C, Figure 5E, Figure 5F, Figure 6D, Figure 6E, Figure 6F, Figure 6G, Figure 6I, Figure 6K, Figure 6M, Figure 7B, Figure 7C …]
